# Supplementary material for: Congenital anomalies after first-trimester dydrogesterone therapy during in vitro fertilization
Source: Reprod Biol Endocrinol. 2025 Dec 5;24:5. doi: 10.1186/s12958-025-01507-8 (PMC12797424; doi:10.1186/s12958-025-01507-8)
Supplement: Supplementary file 1 — Supplementary Material 1: Supplementary Table S1. Detailed Incidence of each classification of congenital anomalies of the study cohort according to the status of maternal DYG therapy. Supplementary Table S2. Baseline characteristics of the study cohort according to the method of maternal DYG therapy. Supplementary Table S3. Congenital anomalies of the musculoskeletal system according to the method of maternal DYG therapy. Supplementary Table S4. Multivariate logistic regression analysis for factors influencing the occurrence of congenital anomalies. Supplementary Table S5. Pregnancies terminated following prenatal diagnosis according to the method of maternal DYG therapy [file 12958_2025_1507_MOESM1_ESM.xls]

## Sheet: Contents
Supplementary Table S1. Detailed Incidence of each classification of congenital anomalies of the study cohort according to the status of maternal DYG therapy
Supplementary Table S2. Baseline characteristics of the study cohort according to the method of maternal DYG therapy
Supplementary Table S3. Congenital anomalies of the musculoskeletal system according to the method of maternal DYG therapy
Supplementary Table S4. Multivariate logistic regression analysis for factors influencing the occurrence of congenital anomalies
Supplementary Table S5. Pregnancies terminated following prenatal diagnosis according to the method of maternal DYG therapy

## Sheet: Supplementary Table S1
Supplementary Table S1. Detailed Incidence of each classification of congenital anomalies of the study cohort according to the status of maternal DYG therapy
	DYG-exposed	DYG-unexposed
babies delivered (n)	17342	34703
total congenital anomalies in babies delivered (n)	105	274
Q00-Q07 Congenital malformations of the nervous system	9	31
Q00 Anencephaly and similar malformations	0	0
Q01 Encephalocele	0	0
Q02 Microcephaly	0	0
Q03 Congenital hydrocephalus	1	7
Q04 Other congenital malformations of brain	7	23
Q05 Spina bifida	0	0
Q06 Other congenital malformations of spinal cord	0	1
Q07 Other congenital malformations of nervous system	1	0
Q10-Q18 Congenital malformations of eye, ear, face, and neck	7	25
Q10 Congenital malformations of eyelid, lacrimal apparatus, and orbit	0	0
Q11 Anophthalmos, microphthalmos, and macrophthalmos	0	0
Q12 Congenital lens malformations	1	0
Q13 Congenital malformations of anterior segment of eye	0	0
Q14 Congenital malformations of posterior segment of eye	0	6
Q15 Other congenital malformations of eye	0	0
Q16 Congenital malformations of ear causing impairment of hearing	1	9
Q17 Other congenital malformations of ear	4	8
Q18 Other congenital malformations of face and neck	1	2
Q20-Q28 Congenital malformations of the circulatory system	37	83
Q20 Congenital malformations of cardiac chambers and connections	2	5
Q21 Congenital malformations of cardiac septa	11	19
Q22 Congenital malformations of pulmonary and tricuspid valves	1	2
Q23 Congenital malformations of aortic and mitral valves	1	0
Q24 Other congenital malformations of heart	17	50
Q25 Congenital malformations of great arteries	4	5
Q26 Congenital malformations of great veins	1	0
Q27 Other congenital malformations of peripheral vascular system	0	0
Q28 Other congenital malformations of circulatory system	0	2
Q30-Q34 Congenital malformations of the respiratory system	5	7
Q30 Congenital malformations of nose	0	0
Q31 Congenital malformations of larynx	3	1
Q32 Congenital malformations of trachea and bronchus	0	0
Q33 Congenital malformations of lung	2	5
Q34 Other congenital malformations of respiratory system	0	1
Q35-Q37 Cleft lip and cleft palate	13	17
Q35 Cleft palate	3	8
Q36 Cleft lip	4	2
Q37 Cleft palate with cleft lip	6	7
Q38-Q45 Other congenital malformations of the digestive system	6	24
Q38 Other congenital malformations of tongue, mouth, and pharynx	0	3
Q39 Congenital malformations of oesophagus	0	2
Q40 Other congenital malformations of upper alimentary tract	1	3
Q41 Congenital absence, atresia, and stenosis of small intestine	0	1
Q42 Congenital absence, atresia, and stenosis of large intestine	3	1
Q43 Other congenital malformations of intestine	1	3
Q44 Congenital malformations of gallbladder, bile ducts, and liver	0	7
Q45 Other congenital malformations of digestive system	1	4
Q50-Q56 Congenital malformations of genital organs	8	9
Q50 Congenital malformations of ovaries, fallopian tubes, and broad ligaments	1	0
Q51 Congenital malformations of uterus and cervix	0	0
Q52 Other congenital malformations of female genitalia	0	0
Q53 Undescended testicle	2	2
Q54 Hypospadias	1	3
Q55 Other congenital malformations of male genital organs	2	3
Q56 Indeterminate sex and pseudohermaphroditism	2	1
Q60-Q64 Congenital malformations of the urinary system	6	16
Q60 Renal agenesis and other reduction defects of kidney	0	4
Q61 Cystic kidney disease	0	3
Q62 Congenital obstructive defects of renal pelvis and congenital malformations of ureter	5	6
Q63 Other congenital malformations of kidney	1	2
Q64 Other congenital malformations of urinary system	0	1
Q65-Q79 Congenital malformations and deformations of the musculoskeletal system	11	46
Q65 Congenital deformities of hip	0	1
Q66 Congenital deformities of feet	0	15
Q67 Congenital musculoskeletal deformities of head, face, spine, and chest	1	1
Q68 Other congenital musculoskeletal deformities	1	1
Q69 Polydactyly	3	14
Q70 Syndactyly	1	4
Q71 Reduction defects of upper limb	1	1
Q72 Reduction defects of lower limb	0	0
Q73 Reduction defects of unspecified limb	0	1
Q74 Other congenital malformations of limb(s)	1	4
Q75 Other congenital malformations of skull and face bones	0	0
Q76 Congenital malformations of spine and bony thorax	1	1
Q77 Osteochondrodysplasia with defects of growth of tubular bones and spine	0	0
Q78 Other osteochondrodysplasias	0	0
Q79 Congenital malformations of musculoskeletal system, not elsewhere classified	2	3
Q80-89 Other congenital malformations	6	20
Q80 Congenital ichthyosis	0	0
Q81 Epidermolysis bullosa	0	0
Q82 Other congenital malformations of skin	3	8
Q83 Congenital malformations of breast	0	0
Q84 Other congenital malformations of integument	0	1
Q85 Phakomatoses, not elsewhere classified	0	0
Q86 Congenital malformation syndromes due to known exogenous causes, not elsewhere classified	0	0
Q87 Other specified congenital malformation syndromes affecting multiple systems	0	0
Q89 Other congenital malformations, not elsewhere classified	3	11
Q90-Q99 Chromosomal abnormalities, not elsewhere classified	3	9
Q90 Down’s syndrome	1	8
Q91 Edwards’ syndrome and Patau’s syndrome	0	0
Q92 Other trisomies and partial trisomies of the autosomes, not elsewhere classified	0	0
Q93 Monosomies and deletions from the autosomes, not elsewhere classified	1	0
Q95 Balanced rearrangements and structural markers, not elsewhere classified	1	0
Q96 Turner’s syndrome	0	0
Q97 Other sex chromosome abnormalities, female phenotype, not elsewhere classified	0	0
Q98 Other sex chromosome abnormalities, male phenotype, not elsewhere classified	0	0
Q99 Other chromosome abnormalities, not elsewhere classified	0	1
DYG, dydrogesterone

## Sheet: Supplementary Table S2
Supplementary Table S2. Baseline characteristics of the study cohort according to the method of maternal DYG therapy
	Fresh Cycles				Frozen Cycles
	DYG-exposed	DYG-unexposed	P-value		DYG-exposed		DYG-unexposed	P-value
	(n = 1,366)	(n = 78,737)			(n = 39,105)		(n = 5,607)
maternal age (yrs)	33.04 ± 5.10	32.99 ± 4.94	0.683		32.20 ± 4.48		32.03 ± 4.43	0.009
<30	353 (25.84%)	19,845 (25.20%)	0.51		11,313 (28.93%)		1,679 (29.94%)	0.001
30-<35	523 (38.29%)	30,576 (38.83%)			16,208 (41.45%)		2,414 (43.05%)
35–<40	329 (24.08%)	19,847 (25.21%)			9,183 (23.48%)		1,184 (21.12%)
≥40	161 (11.79%)	8,469 (10.76%)			2,401 (6.14%)		330 (5.89%)
paternal age (yrs)	34.30 ± 5.90	34.55 ± 5.83	0.107		33.79 ± 5.46		33.76 ± 5.41	0.65
<30	283 (20.72%)	15,133 (19.22%)	0.133		8,504 (21.75%)		1,219 (21.73%)	0.77
30–<35	500 (36.60%)	27,440 (34.85%)			14,759 (37.74%)		2,160 (38.50%)
35-<40	350 (25.62%)	21,176 (26.89%)			10,275 (26.28%)		1,451 (25.92%)
≥40	232 (16.98%)	14,810 (18.81%)			5,475 (14.00%)		762 (13.58%)
unknown	1 (0.07%)	178 (0.23%)	——		92 (0.24%)		15 (0.27%)	——
maternal BMI (kg/m2)	23.46 ± 4.16	22.69 ± 3.53	<0.001		22.37 ± 3.50		22.57 ± 3.38	<0.001
<18.5	72 (5.27%)	5,787 (7.36%)	<0.001		3541 (9.06%)		430 (7.67%)	<0.001
18.5–<24.0	774 (56.66%)	48,305 (61.45%)			24,657 (63.07%)		3,387 (60.44%)
24.0–<28.0	341 (24.96%)	16,988 (21.61%)			7,596 (19.43%)		1,186 (21.16%)
≥28.0	167 (12.23%)	6,065 (7.72%)			2,507 (6.41%)		397 (7.08%)
unknown	12 (0.88%)	1,465 (1.86%)	——		795 (2.03%)		204 (3.64%)	——
paternal BMI (kg/m2)	25.57 ± 3.86	25.36 ± 3.70	0.043		25.30 ± 3.78		25.27 ± 3.76	0.584
<18.5	20 (1.46%)	1,036 (1.32%)	0.001		585 (1.50%)		84 (1.50%)	<0.001
18.5–<24.0	451 (33.02%)	26,020 (33.10%)			13,327 (34.08%)		1,968 (35.14%)
24.0–<28.0	526 (38.51%)	31,611 (40.22%)			15,258 (39.02%)		2,172 (38.79%)
≥28.0	318 (23.28%)	15,489 (19.71%)			7,591 (19.41%)		1,145 (20.45%)
unknown	51 (3.73%)	4,446 (5.66%)	——		2,341 (5.99%)		231 (4.13%)	——
nulligravida (n)	768 (56.22%)	43,127 (54.77%)	0.286		22,839 (58.40%)		3,307 (58.98%)	0.413
nulliparity (n)	1249 (91.43%)	73,050 (92.78%)	0.058		37,151 (95.0%)		5,338 (95.20%)	0.521
duration of infertility (yrs)	4.27±3.42	4.78±3.82	<0.001		4.46±3.43		4.66±3.44	<0.001
infertility diagnosis (n)			<0.001					<0.001
female factor	668 (48.90%)	32,230 (40.93%)			17,840 (45.62%)		2,724 (48.58%)
male factor	278 (20.35%)	17,219 (21.87%)			7,500 (19.18%)		935 (16.68%)
combined	354 (25.92%)	24,387 (30.97%)			10,554 (26.99%)		1,386 (24.72%)
unexplained	66 (4.83%)	4,901 (6.22%)			3,211 (8.21%)		562 (10.02%)
stimulation therapy (n)			<0.001
ultralong protocol	178 (13.03%)	10,538 (13.38%)
long protocol	360 (26.35%)	29,009 (36.84%)
short protocol	63 (4.61%)	7,397 (9.39%)
antagonist protocol	708 (51.83%)	30,712 (39.01%)
mild stimulation	7 (0.51%)	694 (0.88%)
natural cycle	50 (3.66%)	387 (0.49%)
endometrial preparation (n)								<0.001
hormone therapy					9,901 (25.32%)		3,957 (70.57%)
mild stimulation					5,511 (14.09%)		267 (4.76%)
natural cycle					23,693 (60.59%)		1,383 (24.67%)
fertilization method (n)			0.54					0.108
IVF	783 (57.32%)	44,480 (56.49%)			22,371 (57.21%)		3,144 (56.07%)
ICSI	583 (42.68%)	34,257 (43.51%)			16,734 (42.79%)		2,463 (43.93%)
embryo stage at transfer (n)			<0.001					<0.001
cleavage stage	1,274 (93.27%)	75,565 (95.97%)			21,078 (53.90%)		4,199 (74.89%)
blastocyst stage	92 (6.73%)	3,172 (4.03%)			18,027 (46.10%)		1,408 (25.11%)
embryos transferred (n)			<0.001					<0.001
1	242 (17.72%)	9,995 (12.69%)			14,586 (37.30%)		939 (16.75%)
2	1,124 (82.28%)	60,672 (77.06%)			21,282 (54.42%)		3,266 (58.25%)
3	0 (0.00%)	8,070 (10.25%)			3,237 (8.28%)		1,402 (25.00%)
Data are presented as mean ± standard deviation, percentage, or median (interquartile range), unless otherwise specified.
BMI, body mass index; DYG, dydrogesterone; IVF, in vitro fertilization; ICSI, intracytoplasmic sperm injection

## Sheet: Supplementary Table S3
Supplementary Table S3. Congenital anomalies of the musculoskeletal system according to the method of maternal DYG therapya
	DYG-exposed		DYG-unexposed		P-value
	Count	Rate (‰)	Count	Rate (‰)
babies delivered (n)	17342		34703
total congenital anomalies of the musculoskeletal system (n)	11	0.63	46	1.33	0.025
Q65 Congenital deformities of hip	0	0	1	0.03	1
Q66 Congenital deformities of feet	0	0	15	0.43	0.004
Q67 Congenital musculoskeletal deformities of head, face, spine, and chest	1	0.06	1	0.03	0.555
Q68 Other congenital musculoskeletal deformities	1	0.06	1	0.03	0.555
Q69 Polydactyly	3	0.17	14	0.4	0.206
Q70 Syndactyly	1	0.06	4	0.12	1
Q71 Reduction defects of upper limb	1	0.06	1	0.03	0.555
Q72 Reduction defects of lower limb	0	0	0	0	/
Q73 Reduction defects of unspecified limb	0	0	1	0.03	1
Q74 Other congenital malformations of limb(s)	1	0.06	4	0.12	1
Q75 Other congenital malformations of skull and face bones	0	0	0	0	/
Q76 Congenital malformations of spine and bony thorax	1	0.06	1	0.03	0.555
Q77 Osteochondrodysplasia with defects of growth of tubular bones and spine	0	0	0	0	/
Q78 Other osteochondrodysplasias	0	0	0	0	/
Q79 Congenital malformations of musculoskeletal system, not elsewhere classified	2	0.12	3	0.09	0.671

## Sheet: Supplementary Table S4
Supplementary Table S4. Multivariate logistic regression analysis for factors influencing the occurrence of congenital anomalies
	β	P value	Odds ratio (95% CI)
dydrogesterone exposure	−0.024	0.927	0.98 (0.59, 1.62)
maternal age (yrs)
<30		0.951	reference
30–<35	−0.073	0.616	0.93 (0.70, 1.24)
35–<40	−0.020	0.922	0.98 (0.66, 1.46)
≥40	0.029	0.944	1.03 (0.45, 2.33)
paternal age (yrs)
<30		0.542	reference
30–<35	−0.056	0.714	0.95 (0.70, 1.28)
35–<40	−0.008	0.966	0.99 (0.68, 1.44)
≥40	−0.326	0.217	0.72 (0.43, 1.21)
maternal BMI (kg/m2)
<18.5		0.732	reference
18.5–<24.0	0.054	0.785	1.06 (0.72, 1.56)
24.0–<28.0	0.051	0.817	1.05 (0.68, 1.62)
≥28.0	0.135	0.612	1.14 (0.68, 1.93)
unknown	−0.613	0.252	0.54 (0.19, 1.55)
duration of infertility	0.008	0.657	1.01 (0.97, 1.04)
infertility diagnosis
unexplained		0.721	reference
male factor	0.098	0.682	1.10 (0.69, 1.76)
female factor	0.216	0.327	1.24 (0.81, 1.91)
combined	0.128	0.575	1.14 (0.73, 1.78)
fresh vs Frozen cycle	0.166	0.874	1.18 (0.15, 9.31)
fertilization method	0.09	0.458	1.09 (0.86, 1.39)
embryo stage at transfer	−0.056	0.776	0.95 (0.64, 1.39)
multiple pregnancy	0.102	0.391	1.11 (0.88, 1.40)
number of embryos transferred	−0.161	0.264	0.85 (0.64, 1.13)
preterm delivery	0.666	<0.001	1.95 (1.54, 2.47)
treatment
ultrashort protocol		0.711	reference
Short protocol	−1.318	0.21	0.27 (0.03, 2.10)
Long protocol	−1.370	0.181	0.25 (0.03, 1.89)
ultralong protocol	−1.588	0.125	0.20 (0.03, 1.55)
antagonist protocol	−1.431	0.163	0.24 (0.03, 1.78)
mild stimulation	−17.797	0.998	0.00 (0.00, 0.00)
IVM protocol	−0.254	0.861	0.78 (0.05, 13.33)
hormone replacement therapy (FET)	−1.357	0.35	0.26 (0.01, 4.44)
natural cycle (FET)	−1.528	0.29	0.22 (0.01, 3.68)
mild stimulation (FET)	−1.753	0.222	0.17 (0.01, 2.88)
constant	−3.818	0.11	0.02 (0.00, 0.00)
BMI, body mass index; CI, confidence interval; FET, frozen embryo transfer; IVM, in vitro maturation

## Sheet: Supplementary Table S5
Supplementary Table S5. Pregnancies terminated following prenatal diagnosis according to the method of maternal DYG therapy
	DYG-exposed	DYG-unexposed
	Count	Count
number of intrauterine viable fetuses	22487	44702
total pregnancies terminated following prenatal diagnosis (n)	88	180
congenital malformations of the nervous system	8	13
congenital malformations of eye, ear, face, and neck	0	1
congenital malformations of the circulatory system	17	28
congenital malformations of the respiratory system	0	0
cleft lip and cleft palate	2	7
other congenital malformations of the digestive system	0	4
congenital malformations of genital organs	0	0
congenital malformations of the urinary system	0	5
congenital malformations and deformations of the musculoskeletal system	3	13
other congenital malformations	21	37
chromosomal abnormalities, not elsewhere classified	37	72
DYG, dydrogesterone.
